# Supplementary material for: Unravelling ring chromosome structures and formation mechanisms by short-read and long-read genomic sequencing
Source: Genet Med Open. 2025 Nov 19;4:103475. doi: 10.1016/j.gimo.2025.103475 (PMC13207348; doi:10.1016/j.gimo.2025.103475)
Supplement: Supplementary Tables [file mmc1.xlsx]

## Sheet: SupTable 1
	Supplementary Table 1: Copy number variants detected by microarray/srGS/lrGS, locations and features of of breakage-fusion sequences, and repairing mechanisms.
	Case No.	Microarray (T2T-CHM13)	srGS	lrGS	lrGS/T2T	Tel/subtel and Cen Regions	Other Repeats	Segdup	Genes at Breakpoint	Repairing	Manta	PBSV	ID	REF	ALT	QUAL	FILTER	INFO	PBSV
	GS1-RC3	arr[T2T] 3p26.3p26.1(282,958_6,022,590)×1	3p26.3p26.1(4,565_6,009,770) ×1	3p26.3p26.1 (1_6,010,000)×1	Yes	TVR (AGGGTT)n		Yes	intron2 of AC087857	MMBIR	No	No
	GS2-RC4	arr[T2T] 4p16.3(458,594_1,854,721)×1	4p16.3(68,694_1,860,775)×1	4p16.3(1_1,878,000)×1				Yes	intron 1 of DUX4-1	MMBIR	No	No
	GS3-RC13	arr[T2T] 13q33.1(101,309,799_102,776,030)×3, 13q33.1q34(102,779,829_113,551,300)×1	13q33.1(101,309,600_102,769,796)×3, 13q33.1q34(102,776,207_113,557,574)×1	13q33.1(101,308,001_102,776,000;)×3, 13q33.1q34(102,776,001_113,566,000)×1			LIM1 (Class: LINE; Subclass: L1), MLT1E2 (Class: LTR; Subclass: ERVL-MaLR), Tigger2 (Class: DNA; Subclass: TcMar-Tigger)	Yes	intron 1 of FGF14	MMBIR	Yes/no	Yes/no	DRAGEN:BND:0:776912:776914:0:0:0:0	T	[chr13:101308886[T	12	MinQUAL;NoPairSupport	SVTYPE=BND;MATEID=DRAGEN:BND:0:776912:776914:0:0:0:1;CIPOS=0,2;HOMLEN=2;HOMSEQ=TT;BND_DEPTH=51;MATE_BND_DEPTH=46	Yes	chr13	10407801	pbsv.BND.chr13:10407801-chr13:101308884	T	[chr13:101308884[T	.	PASS	SVTYPE=BND;CIPOS=-1,1;MATEID=pbsv.BND.chr13:101308884-chr13:10407801;MATEDIST=90901083	GT:AD:DP	0/1:17,16:33
	GS4-RC13	arr[T2T] 13q21.33q34(69,865,609_113,143,775)×3, 13q34(113,144,404_113,551,300)×1	13q21.33q34(69,862,813_113,145,335)×3, 13q34(113,150,004_113,559,271)×1	13q21.33q34(69,862,001_113,150,000)×3, 13q34(113,150,001_113,566,000)×1	Yes	Cen Sat (hsat1A_13_1)	L1MD1 (Class:LINE; Subclass: L1)			MMBIR, NHEJ	Yes	No	DRAGEN:BND:1:2050103:2050104:0:0:0:0	T	[chr13:69863076[T	47	MinQUAL;NoPairSupport	SVTYPE=BND;MATEID=DRAGEN:BND:1:2050103:2050104:0:0:0:1;CIPOS=0,1;HOMLEN=1;HOMSEQ=C;BND_DEPTH=68;MATE_BND_DEPTH=48
	GS5-RC13	arr[T2T] 13q34(110,084,252_113,548,587)×1	13q34(110,078,892-113,559,463)×1	13q34(110,084,001-113,566,000)×1	Yes	Cen Sat (censat_13_7)				MMBIR	No	No
	GS6-RC14	arr[T2T] chr14×2	chr14×2	chr14×2	Yes	Tel/Subtel repeats				NHEJ	No	No
	GS7-RC18	arr[T2T] 18p11.32p11.21(165,289_15,410,403)×1, 18q23(78,805,310_80,533,618)×1	18p11.32p11.21(218,216_15,961,076)×1, 18q23 (78,795,385_80,538,823)×1	18p11.32q11.1(1_19,116,000)×1, 18q23(78,738,001-80,542,000)×1	Yes	Cen Sat (hor_18_5 [S2C18H1L])				MMBIR	No	No
	GS8-RC18	arr[T2T] 18q21.33q23(61,844,452_80,533,618)×1	18q21.33q23(61,844,982_80,538,823)×1	18q21.33q23(61,846,001_80,542,000)×1	Yes	TVR (TAACCC)n	LIME5 (Class:LINE; Subclass: L1)		intron 3 of AC105094-2	NHEJ	No	No
	GS9-RC22	arr[T2T] 22q13.2q13.33(44,192,230_51,290,682)×1	22q13.2q13.33(44,190,394_51,254,137)×1	22q13.2q13.33(44,192,001_51,324,000)×1	Yes	Cen Sat (hor_22_6 [S6C22H2-B])		Yes	intron 8 of EFCAB6	MMBIR	No	No
	GS10-RC22	arr[T2T] 22q11.21 (19,265,385_20,719,900)×1, 22q13.2q13.33 (43,499,329_51,290,682)×1	22q11.21(19,265,357_20,705,710)×1, 22q13.2q13.33(43,478,664_51,261,485)×1	22q11.21(19,262,001_20,764,000)×1, 22q13.2q13.33(43,470,001_51,324,000)×1	Yes	rDNA	AluSc8 (Class: SINE; Subclass: Alu)		intron1 of PACSIN2	NHEJ	No	No
	GS11-RC18	arr[T2T] 18p11.32p11.21(290,020_15,342,430)×1, 18q11.2q21.2(26,774,316_53,701,055)×2~3, 18q22.2q23(71,904,307_?)×1~2,18q22.3q23(75,795,498~?)×1,18q23(?_?)×1	18p11.32q11.1(1_18,886,000)×1*	18p11.32p11.21(1_15,864,000)×1*	Yes	Cen Sat (hor_18_5 [S2C18H1L])	LTR91A; Class: LTR			MMBIR	No	No
	GS12-RC13	arr[T2T] 13q14.11q21.33(41,820,676_70,301,275)×3, 13q33.2q34(103,454,331_113,548,864)×1,	13q14.11q21.33(41,707,290_70,269,699)×3, 13q33.2q34(103,442,391_113,557,574)×1	13q14.11q21.33(41,706,001_70,270,000)×3, 13q33.2q34(103,442,001_113,566,000)×1	Yes	α Sat (HOR)	LIME4a (Class: LINE; Subclass: L1), MLT1G1 (Class:LTR; Subclass: ERVL-MaLR), Authur1 (Class:DNA; Subclass: hAT-Tip100)		intron 6 of ATAD3C	MMBIR, FosTeS	No	No
	GS13-RC20	arr[T2T] chr20×2	chr20×2	chr20×2	Yes	Tel/Subtel repeats				NHEJ	No/yes	No/yes
	GS14-RCY	arr[T2T] Yq11.221(13,801,367_15,559,810)x2, Yq11.222q12(18,580,630_25,830,048)x0	Yq11.221(15,183,019_17,065,350)×2, Yq11.222q12(20,032,152_27,462,619)×0	Yq11.222q12(20,030,001_62,418,000)×0			LTR9 (Class: LTR; Subclass: ERV1), LTR30; Class: LTR; Subclass: ERV1	Yes	intron 1 of AL672277	NHEJ	No	No
	GS15-RC14	arr[T2T] 14q32.33(98,373,167_100,131,969)×3, 14q32.33(100,525,376_101,154,748)×1	NA	14q32.33(98,378,001_100,120,000)×3, 14q32.33(100,120,001_101,160,000)×1	Yes	CT sequence	HAL1 (Class: LINE; Subclass: L1), MLT1C (Class: LTR: Subclass: ERVL-MaLR)	Yes	exon 1 of IGHD	MMBIR, NHEJ	No	No
	GS16-RC21	arr[T2T] 21q11.2q22.2(11,340,289_39,149,351)×1~2, 21q22.2q22.3(39,160,047_45,066,629)×1	NA	21q22.2q22.3(39,160,001_45,090,000)×1	Yes	Cen Sat (censat_21_16)		Yes	intron 1 of DSCAM	MMBIR	NA	Yes/no							Yes	chr13	60857972	pbsv.BND.chr13:60857972-chr13:70269450	A	A]chr13:70269450]	.	PASS	SVTYPE=BND;CIPOS=0,3;MATEID=pbsv.BND.chr13:70269450-chr13:60857972;MATEDIST=9411478	GT:AD:DP	0/1:23,13:36
	GS17-RC22	arr[T2T] 22q11.1q11.21(16,036,517_20,357,172)×1~2, 22q13.2q13.33(42,423,133_50,518,682)×1~2,22q13.33 (50,523,517_51,286,461)×1,22q12.2(29,671,132_30,622,537)×1~2	NA	22q13.33(50,522,001_51,324,000)×1	Yes	CT sequence	AluY (Class: SINE; Subclass: Alu)	Yes	intron 3 of ARVCF, intron 3 of COMT, intron 12 of TTLL8	MMBIR	NA	Yes							Yes	chr13	70269450	pbsv.BND.chr13:70269450-chr13:60857972	A	A]chr13:60857972]	.	PASS	SVTYPE=BND;CIPOS=-2,1;MATEID=pbsv.BND.chr13:60857972-chr13:70269450;MATEDIST=9411478	GT:AD:DP	0/1:24,13:37
	Abbrevations: Cen, CT, centromeric transit; HOR: higher order repeat; centromeric; Tel, telomeric; TVR, temoleric variant repeat; Sat, satellite; Subtel, subtelomeric;												DRAGEN:BND:34035:1:2:1:0:0:0	A	ATCAGTAAATT]chr13:103443256]	999	PASS	SVTYPE=BND;MATEID=DRAGEN:BND:34035:1:2:1:0:0:1;SVINSLEN=10;SVINSSEQ=TCAGTAAATT;BND_DEPTH=63;MATE_BND_DEPTH=33	Yes	chr13	70420369	pbsv.BND.chr13:70420369-chr13:103443256	A	A]chr13:103443256]	.	PASS	SVTYPE=BND;CIPOS=0,0;MATEID=pbsv.BND.chr13:103443256-chr13:70420369;MATEDIST=33022887	GT:AD:DP	0/1:19,8:27
	*deletions of 18q not clear in srGS and lrGS probably due to the mosaic chromosome finding.												DRAGEN:BND:34035:1:2:1:0:0:1	A	AAATTTACTGA]chr13:70420369]	999	PASS	SVTYPE=BND;MATEID=DRAGEN:BND:34035:1:2:1:0:0:0;SVINSLEN=10;SVINSSEQ=AATTTACTGA;BND_DEPTH=33;MATE_BND_DEPTH=63	Yes	chr13	103443256	pbsv.BND.chr13:103443256-chr13:70420369	A	A]chr13:70420369]	.	PASS	SVTYPE=BND;CIPOS=0,0;MATEID=pbsv.BND.chr13:70420369-chr13:103443256;MATEDIST=33022887	GT:AD:DP	0/1:9,8:17
																				NA
																				NA
													NA	NA	NA	NA	NA	NA	Yes
																				chr14	100117131	pbsv.INV.24392	G	<INV>	.	PASS	SVTYPE=INV;END=100119983;SVLEN=2852	GT:AD:DP	0/1:4,5:9
													NA	NA	NA	NA	NA	NA	Yes	chr15	2116242	pbsv.BND.chr15:2116242-chr21:39159790	C	]chr21:39159790]C	.	PASS	SVTYPE=BND;CIPOS=0,1;MATEID=pbsv.BND.chr21:39159790-chr15:2116242	GT:AD:DP	1/1:0,3:3
													NA	NA	NA	NA	NA	NA	Yes	chr21	51338	pbsv.BND.chr21:51338-chr22:20358564	C	[chr22:20358564[C	.	PASS	SVTYPE=BND;CIPOS=0,3;MATEID=pbsv.BND.chr22:20358564-chr21:51338	GT:AD:DP	1/1:0,13:13
